# Supplementary material for: Liquid Crystal-Based Organosilicone Elastomers with Supreme Mechanical Adaptability
Source: Polymers (Basel). 2022 Feb 18;14(4):789. doi: 10.3390/polym14040789 (PMC8880581; doi:10.3390/polym14040789)
Supplement: Supplementary file 1 [file polymers-14-00789-s001.zip]

Archive with 1 entries (1 files):
- polymers-1556043-supplementary.pdf
